# Supplementary material for: Fully biodegradable hierarchically designed high-performance nanocellulose piezo-arrays
Source: Sci Adv. 2025 Jan 15;11(3):eads0778. doi: 10.1126/sciadv.ads0778 (PMC11734713; doi:10.1126/sciadv.ads0778)
Supplement: Supplementary file 2 — Movies S1 and S2 [file sciadv.ads0778_movies_s1_and_s2.zip]

Archive with 2 entries (2 files):
- ads0778_movie_s1.mp4
- ads0778_movie_s2.MOV
